# Supplementary material for: Prevalence of Metabolic Syndrome Based on Activity Type and Dietary Habits in Extremely Low-Income Individuals
Source: Nutrients. 2024 May 29;16(11):1677. doi: 10.3390/nu16111677 (PMC11175098; doi:10.3390/nu16111677)
Supplement: Supplementary file 1 [file nutrients-16-01677-s001.zip]

Archive with 1 entries (1 files):
- nutrients-3025895-supplementary.pdf
